# Supplementary material for: STC2 promotes anoikis resistance by modulating TGIF1 mRNA stability in colorectal cancer
Source: Front Cell Dev Biol. 2026 Jan 29;13:1695361. doi: 10.3389/fcell.2025.1695361 (PMC12894348; doi:10.3389/fcell.2025.1695361)
Supplement: Supplementary file 4 [file Table1.xlsx]

## Sheet: Supplementary Data 
Gene ID	Gene Symbol	Type	log2 (Si / NC)	Qvalue (Si / NC)	NC1 TPM	NC2 TPM	Si1 TPM	Si2 TPM	NC Average TPM	Si Average TPM
1265	'CNN2'	mRNA	-1.47506	1.16e-44	145.59	143.61	56.97	49.88	144.6	53.425	2.7066
7050	TGIF1'	mRNA	-1.43216	2.16e-33	97.53	90.74	37.55	33.74	94.135	35.645	2.6409
157567	'ANKRD46'	mRNA	-1.3234	2.83e-15	28.63	29.93	11.66	12.09	29.28	11.875	2.46568
1847	DUSP5'	mRNA	-1.27264	5.05e-43	228.3	207.3	96.08	88.88	217.8	92.48	2.3551
51094	'ADIPOR1'	mRNA	-1.2112	2.06e-28	119.47	120.56	55.66	51.04	120.015	53.35	2.24958
9134	'CCNE2'	mRNA	-1.16044	3.17e-10	25.26	26.11	13.92	10.03	25.685	11.975	2.14489
23731	'TMEM245'	mRNA	-1.10399	6.48e-21	29.17	27.53	15.02	12.06	28.35	13.54	2.0938
54927	'CHCHD3'	mRNA	-1.09715	4.41e-18	127.57	130.82	61.21	63.59	129.195	62.4	2.07043
5519	'PPP2R1B'	mRNA	-1.24193	1.29e-29	70.73	60.2	34.13	29.72	65.465	31.925	2.05059
5770	PTPN1'	mRNA	-1.05208	3.74e-12	22.67	21.24	11.16	10.53	21.955	10.845	2.02444
64063	PRSS22'	mRNA	-1.05564	0.00800849	12.03	12.16	6.68	5.56	12.095	6.12	1.97631
3675	ITGA3'	mRNA	-0.984787	2.57e-09	16.26	14.71	8.76	7.27	15.485	8.015	1.932
65080	MRPL44'	mRNA	-0.984244	1.7e-11	80.43	79.95	39.49	43.65	80.19	41.57	1.92904
10146	G3BP1'	mRNA	-0.97129	4.01e-29	100.2	91.2	51.12	48.67	95.7	49.895	1.91803
122553	'TRAPPC6B'	mRNA	-0.932106	8.75e-08	29.96	32.63	16.49	16.32	31.295	16.405	1.90765
221710	SMIM13'	mRNA	-0.952105	2.43e-14	32.53	29.46	17.17	15.64	30.995	16.405	1.88936
5708	PSMD2'	mRNA	-0.94492	5.11e-28	291.7	282.41	160.1	146.03	287.055	153.065	1.87538
93081	TEX30'	mRNA	-0.940803	5.05e-07	48.82	52.18	26.14	28.25	50.5	27.195	1.85696
1371	CPOX'	mRNA	-0.919738	1.26e-28	471.66	454.45	261.73	238.98	463.055	250.355	1.84959
51130	ASB3'	mRNA	-0.906208	0.00311469	14.57	14.22	6.51	9.11	14.395	7.81	1.84315
643338	C15orf62'	mRNA	-0.919182	0.000169	14.67	14.6	8.76	7.17	14.635	7.965	1.83741
54149	'C21orf91'	mRNA	-0.907158	9.45e-11	20.58	19.12	11.04	10.62	19.85	10.83	1.83287
5937	RBMS1'	mRNA	-0.896325	1.08e-10	27.62	25.82	14.92	14.37	26.72	14.645	1.82451
9582	APOBEC3B'	mRNA	-0.906444	3.09e-09	64.24	59.09	34.44	33.24	61.665	33.84	1.82225
9308	'CD83'	mRNA	-0.902163	3.04e-07	29.18	30.64	17.18	15.71	29.91	16.445	1.81879
200933	FBXO45'	mRNA	-0.89491	7.81e-10	17.12	16.04	9.16	9.08	16.58	9.12	1.81798
8614	'STC2'	mRNA	-0.898814	1.27e-07	17.1	15.95	9.89	8.3	16.525	9.095	1.81693
10114	HIPK3'	mRNA	-0.883145	4.2e-10	19.79	16.5	10.99	9.22	18.145	10.105	1.79565
51031	GLOD4'	mRNA	-0.879287	6.54e-14	120.43	121.07	69.49	65.05	120.75	67.27	1.79501
9262	STK17B'	mRNA	-0.885727	1.01e-08	16.94	15.3	9.15	8.95	16.12	9.05	1.78122
8974	P4HA2'	mRNA	-0.862988	1.49e-10	26.64	25.03	15.15	13.89	25.835	14.52	1.77927
10523	CHERP'	mRNA	-0.869474	3.1e-13	46.6	44.46	27.54	23.64	45.53	25.59	1.77921
57700	FHIP2A'	mRNA	-0.86081	9.67e-08	15.06	13.58	7.87	8.23	14.32	8.05	1.77888
144501	KRT80'	mRNA	-0.854846	9.62e-16	96.81	85.91	55.83	47.76	91.36	51.795	1.76388
27161	AGO2'	mRNA	-0.842273	9.13e-10	35.36	27.56	20.6	15.37	31.46	17.985	1.74924
10950	BTG3'	mRNA	-0.771381	3.31e-08	177.95	145.91	87.81	97.64	161.93	92.725	1.74635
415116	'PIM3'	mRNA	-0.841035	3.45e-12	104.54	110.47	62.07	61.22	107.505	61.645	1.74394
79707	'NOL9'	mRNA	-0.793715	6.97e-08	30.6	38.56	21.91	17.97	34.58	19.94	1.7342
6342	'SCP2'	mRNA	-0.766066	9.39e-09	87.6	90.9	47.41	56.06	89.25	51.735	1.72514
10773	'ZBTB6'	mRNA	-0.805443	5.33e-05	14.14	13.48	7.63	8.51	13.81	8.07	1.71128
54716	'SLC6A20'	mRNA	-0.810596	1.68e-05	16.54	16.49	11.18	8.15	16.515	9.665	1.70874
9689	'BZW1'	mRNA	-0.806782	3.42e-17	300.85	289.75	168.17	178.47	295.3	173.32	1.70378
55246	'CCDC25'	mRNA	-0.779003	1.19e-06	29.19	28.98	16.23	18.44	29.085	17.335	1.67782
5525	'PPP2R5A'	mRNA	-0.794762	3.79e-05	20.96	20.7	11.7	13.26	20.83	12.48	1.66907
7813	'EVI5'	mRNA	-0.849081	3.84e-07	11.12	10.69	7.28	5.79	10.905	6.535	1.66871
1964	'EIF1AX'	mRNA	-0.771448	1.1e-14	97.71	97.57	58.98	58.15	97.64	58.565	1.66721
8091	'HMGA2'	mRNA	-0.892046	8.61e-15	55.57	55.62	33.76	32.95	55.595	33.355	1.66677
56990	'CDC42SE2'	mRNA	-0.754516	6.34e-07	28.03	29.51	17.4	17.38	28.77	17.39	1.6544
10857	'PGRMC1'	mRNA	-0.764941	2.34e-12	161.27	160.53	98.17	96.48	160.9	97.325	1.65322
374986	'MIGA1'	mRNA	-0.760494	2.46e-08	18.99	18.97	11.93	11.08	18.98	11.505	1.64972
3930	'LBR'	mRNA	-0.748663	2.36e-13	100.39	94.17	59.83	58.72	97.28	59.275	1.64116
10818	'FRS2'	mRNA	-0.740782	1.91e-05	10.9	9.63	6.51	6.04	10.265	6.275	1.63586
9712	'USP6NL'	mRNA	-0.744865	2.08e-10	43.37	40.12	26.97	24.08	41.745	25.525	1.63546
9615	'GDA'	mRNA	-0.824982	1.87e-11	108.32	85.75	63.59	55.09	97.035	59.34	1.63524
5058	'PAK1'	mRNA	-0.723135	8.63e-08	48.47	43.08	29.92	26.21	45.775	28.065	1.63104
595	'CCND1'	mRNA	-0.741172	3.46e-17	260.32	241.85	163.48	144.54	251.085	154.01	1.63032
85027	'SMIM3'	mRNA	-0.743337	1.45e-08	101.64	96.98	63.97	58.22	99.31	61.095	1.6255
5328	'PLAU'	mRNA	-0.726397	1.3e-08	76.81	67.76	47.91	41.9	72.285	44.905	1.60973
23191	'CYFIP1'	mRNA	-0.633173	4.84e-10	80.86	75.87	51.92	45.95	78.365	48.935	1.60141
5922	'RASA2'	mRNA	-0.701919	0.000448	10.71	9.53	6.34	6.32	10.12	6.33	1.59874
5834	'PYGB'	mRNA	-0.708307	1.58e-10	59.23	57.4	38.71	34.51	58.315	36.61	1.59287
10165	'SLC25A13'	mRNA	-0.706325	1.42e-05	26.85	25.75	17.32	15.72	26.3	16.52	1.59201
26579	'MYEOV'	mRNA	-0.71217	1.04e-08	73.4	73.59	48.92	43.47	73.495	46.195	1.59097
9825	'SPATA2'	mRNA	-0.696616	0.000881	14.21	12.1	8.24	8.36	13.155	8.3	1.58494
140609	'NEK7'	mRNA	-0.708701	6.94e-07	27.18	25.81	17.15	16.32	26.495	16.735	1.58321
85416	'ZIC5'	mRNA	-0.693469	0.00115354	12.03	10.16	7.3	6.74	11.095	7.02	1.58048
255252	'LRRC57'	mRNA	-0.647117	0.000206	25.29	23.51	16.02	14.9	24.4	15.46	1.57827
83693	'HSDL1'	mRNA	-0.694066	3.49e-06	29.58	28.6	20.1	16.81	29.09	18.455	1.57627
57822	'GRHL3'	mRNA	-0.708551	0.00517766	12.83	12.86	8.2	8.11	12.845	8.155	1.57511
4616	'GADD45B'	mRNA	-0.697511	0.0144071	25.95	23.95	15.93	15.8	24.95	15.865	1.57264
54206	'ERRFI1'	mRNA	-0.686371	5.89e-13	184.01	173.38	120.04	107.34	178.695	113.69	1.57177
55571	'CNOT11'	mRNA	-0.6847	1.95e-06	50.28	46.54	30.64	31.06	48.41	30.85	1.56921
83941	'TM2D1'	mRNA	-0.699398	0.0163084	39.14	41.47	25.52	25.85	40.305	25.685	1.5692
4092	'SMAD7'	mRNA	-0.634451	0.000296	28.1	29.59	19.11	18.02	28.845	18.565	1.55373
8915	'BCL10'	mRNA	-0.672569	1.99e-05	33.61	33.81	22.17	21.39	33.71	21.78	1.54775
64855	'NIBAN2'	mRNA	-0.653962	1.25e-12	182.85	174.78	123.69	109.3	178.815	116.495	1.53496
6731	'SRP72'	mRNA	-0.659889	4.2e-10	96.51	93.56	60.83	63.08	95.035	61.955	1.53394
55432	'YOD1'	mRNA	-0.647183	9.71e-07	22.07	20.9	14.23	13.83	21.485	14.03	1.53136
9949	'AMMECR1'	mRNA	-0.646051	0.00182514	10.35	9.55	6.39	6.65	9.95	6.52	1.52607
3157	'HMGCS1'	mRNA	-0.637924	7.39e-10	83.93	81.26	54.58	53.72	82.595	54.15	1.5253
56603	'CYP26B1'	mRNA	-0.635733	0.0174249	10.74	9.15	7.62	5.47	9.945	6.545	1.51948
132949	'AASDH'	mRNA	-0.582983	0.0403838	9.99	9.56	6.96	5.93	9.775	6.445	1.51668
8731	'RNMT'	mRNA	-0.681839	9.88e-08	32.47	28.7	21.81	18.58	30.585	20.195	1.51448
219899	'TBCEL'	mRNA	-0.647218	0.00350529	9.46	9.93	7.14	5.67	9.695	6.405	1.51366
57659	'ZBTB4'	mRNA	-0.637473	0.00154486	9.33	8.92	6.22	5.85	9.125	6.035	1.51201
57646	'USP28'	mRNA	-0.650118	5.31e-05	19.21	18.21	13.03	11.72	18.71	12.375	1.51192
642778	'NPIPA3'	mRNA	-0.787856	0.000164	16.31	21.8	12.8	12.61	19.055	12.705	1.4998
204851	'HIPK1'	mRNA	-0.618578	7.25e-06	21.56	18.58	14.46	12.34	20.07	13.4	1.49776
11103	'KRR1'	mRNA	-0.612558	1.4e-09	70.81	70.15	46.2	47.98	70.48	47.09	1.49671
9556	'ATP5MJ'	mRNA	-0.644483	0.000317	436.22	479.27	279.4	332.68	457.745	306.04	1.4957
23306	'NEMP1'	mRNA	-0.609674	0.000136	21.55	17.85	14.14	12.22	19.7	13.18	1.49469
79609	'VCPKMT'	mRNA	-0.585622	0.0460356	19.87	22.13	13.78	14.35	21	14.065	1.49307
1846	'DUSP4'	mRNA	-0.61489	1.34e-06	31.75	32.39	23.14	19.82	32.07	21.48	1.49302
5154	'PDGFA'	mRNA	-0.601966	0.0166082	16.25	16.77	11.31	10.83	16.51	11.07	1.49142
867	'CBL'	mRNA	-0.614406	0.000288	17.52	14.76	12.75	8.92	16.14	10.835	1.48962
54442	'KCTD5'	mRNA	-0.610469	3.97e-05	46.32	45.05	31.69	29.73	45.685	30.71	1.48763
4277	'MICB'	mRNA	-0.607792	5.32e-05	46.77	46.19	31.78	30.94	46.48	31.36	1.48214
23484	'LEPROTL1'	mRNA	-0.632199	7.6e-05	37.42	31.13	24.32	22.03	34.275	23.175	1.47896
89122	'TRIM4'	mRNA	-0.608355	0.0185026	12.36	13.11	9.69	7.54	12.735	8.615	1.47824
10389	'SCML2'	mRNA	-0.589955	0.00068	22.94	20.23	16.19	13.17	21.585	14.68	1.47037
219333	'USP12'	mRNA	-0.593207	1.89e-06	39.13	38.3	27.31	25.37	38.715	26.34	1.46982
89890	'KBTBD6'	mRNA	-0.591247	0.000338	16.13	16.25	11.46	10.57	16.19	11.015	1.46981
444	'ASPH'	mRNA	-0.490344	2.15e-07	256.24	241.14	171.4	167.45	248.69	169.425	1.46785
169200	'TMEM64'	mRNA	-0.590328	0.000237	20.89	23.22	15.23	14.84	22.055	15.035	1.46691
22841	'RAB11FIP2'	mRNA	-0.581461	0.00101065	12.12	10.94	8.11	7.65	11.53	7.88	1.4632
93624	'TADA2B'	mRNA	-0.579443	0.00616477	14.6	11.98	9.27	8.91	13.29	9.09	1.46205
6566	'SLC16A1'	mRNA	-0.578826	4.7e-07	82.92	72.87	53.85	52.85	77.895	53.35	1.46007
6809	'STX3'	mRNA	-0.543246	1.2e-05	62.4	60.73	43.92	40.44	61.565	42.18	1.45958
58516	'SINHCAF'	mRNA	-0.579008	1.91e-09	205.29	200.67	141.13	137.38	202.98	139.255	1.45761
10652	'YKT6'	mRNA	-0.579848	5.31e-07	84.3	82.02	59.7	54.45	83.16	57.075	1.45703
3842	'TNPO1'	mRNA	-0.57865	3.39e-10	79.07	75.45	55.32	50.76	77.26	53.04	1.45664
10440	'TIMM17A'	mRNA	-0.578463	1.03e-05	171.85	179.59	116.86	124.84	175.72	120.85	1.45403
221079	'ARL5B'	mRNA	-0.573226	3.2e-06	25.28	23.88	17.7	16.13	24.58	16.915	1.45315
8139	'GAN'	mRNA	-0.574683	0.000896	7.03	8.5	5.67	5.03	7.765	5.35	1.4514
27327	'TNRC6A'	mRNA	-0.557494	1.14e-05	40.43	34.75	28.97	23.08	37.59	26.025	1.44438
57589	'RIC1'	mRNA	-0.583773	0.000206	14.88	13.72	10.65	9.19	14.3	9.92	1.44153
9682	'KDM4A'	mRNA	-0.559641	0.000187	24.86	24.24	18.12	16.01	24.55	17.065	1.43862
23383	'MAU2'	mRNA	-0.541751	0.0104396	15.65	15.05	12.26	9.09	15.35	10.675	1.43794
56650	'CLDND1'	mRNA	-0.556539	7.58e-07	317.48	333.53	222.68	231.38	325.505	227.03	1.43375
9792	'SERTAD2'	mRNA	-0.561591	1.44e-05	42.13	36.7	29.97	25.02	39.415	27.495	1.43353
9470	'EIF4E2'	mRNA	-0.35019	0.037956	184.03	186.59	124.8	133.82	185.31	129.31	1.43307
9693	'RAPGEF2'	mRNA	-0.560291	0.00442504	9.92	9.01	7.42	5.79	9.465	6.605	1.43301
57695	'USP37'	mRNA	-0.565797	0.00204421	10.01	8.49	6.71	6.21	9.25	6.46	1.43189
85365	'ALG2'	mRNA	-0.552042	0.00205241	28.68	26.6	19.78	18.86	27.64	19.32	1.43064
57546	'PDP2'	mRNA	-0.554801	0.000164	16.93	16.64	12.64	10.83	16.785	11.735	1.43034
118460	'EXOSC6'	mRNA	-0.5551	0.00119508	17.92	18.25	13.99	11.3	18.085	12.645	1.43021
10336	'PCGF3'	mRNA	-0.548923	0.000174	20.91	18.82	14.41	13.37	19.865	13.89	1.43017
4189	'DNAJB9'	mRNA	-0.55207	0.0198436	20.57	22.08	15.07	14.79	21.325	14.93	1.42833
222068	'TMED4'	mRNA	-0.554977	3.46e-06	100.39	93.37	70.4	66.06	96.88	68.23	1.4199
152006	'RNF38'	mRNA	-0.55572	0.00689071	22.16	15.82	14.02	12.73	18.99	13.375	1.41981
220	'ALDH1A3'	mRNA	-0.541274	3.71e-10	1702.75	1544.64	1211.99	1077.39	1623.69	1144.69	1.41846
57552	'NCEH1'	mRNA	-0.537384	0.0117309	12.61	12.76	8.91	8.99	12.685	8.95	1.41732
123606	'NIPA1'	mRNA	-0.544847	0.000102	24.23	21.53	17.4	14.94	22.88	16.17	1.41497
55262	'TRAPPC14'	mRNA	-0.535608	0.0190604	21.48	19.64	15.19	14.09	20.56	14.64	1.40437
5205	'ATP8B1'	mRNA	-0.524108	0.000414	21.21	19.92	15.99	13.3	20.565	14.645	1.40423
7357	'UGCG'	mRNA	-0.525491	0.00458764	19.69	20.15	14.67	13.71	19.92	14.19	1.40381
246721	'POLR2J2'	mRNA	-0.528139	0.0454433	22.58	21.26	16.67	14.57	21.92	15.62	1.40333
55783	'CMTR2'	mRNA	-0.525763	0.00482966	17.13	15.65	11.72	11.65	16.39	11.685	1.40265
7414	'VCL'	mRNA	-0.523185	4.37e-08	145.61	134.27	106.18	93.5	139.94	99.84	1.40164
2308	'FOXO1'	mRNA	-0.521587	0.000297	22.85	21.15	16.81	14.64	22	15.725	1.39905
255027	'MPV17L'	mRNA	-0.54172	0.00105669	16.04	15.58	11.91	10.71	15.81	11.31	1.39788
51460	'SFMBT1'	mRNA	-0.59786	0.000939	16.52	13.95	11.74	10.08	15.235	10.91	1.39643
144455	'E2F7'	mRNA	-0.525464	0.00117756	23.25	19.6	16.74	13.98	21.425	15.36	1.39486
7976	'FZD3'	mRNA	-0.977572	5.75e-09	12.26	12.49	9.45	8.31	12.375	8.88	1.39358
6281	'S100A10'	mRNA	-0.537144	4.02e-06	634.54	577.49	440.01	430.36	606.015	435.185	1.39255
1364	'CLDN4'	mRNA	-0.513058	0.000884	73.74	74.14	54.45	52.13	73.94	53.29	1.3875
7465	'WEE1'	mRNA	-0.508917	0.000334	64.37	55.6	48.14	38.39	59.985	43.265	1.38646
25843	'MOB4'	mRNA	-0.503866	0.00180813	39.71	41.21	27.6	30.78	40.46	29.19	1.38609
5292	'PIM1'	mRNA	-0.509151	0.0111802	25.58	27.31	19.73	18.43	26.445	19.08	1.38601
9909	'DENND4B'	mRNA	-0.506442	0.00284042	22.87	20.23	17.26	13.87	21.55	15.565	1.38452
153339	'TMEM167A'	mRNA	-0.502643	2.48e-05	51.76	49.02	37.02	35.79	50.39	36.405	1.38415
50999	'TMED5'	mRNA	-0.501226	5.72e-05	35.47	33.27	25.1	24.57	34.37	24.835	1.38393
51361	'HOOK1'	mRNA	-0.503617	0.000795	28.71	23.79	19.72	18.24	26.25	18.98	1.38303
9647	'PPM1F'	mRNA	-0.470263	0.00736903	18.41	17.17	13.71	12.05	17.79	12.88	1.38121
9252	'RPS6KA5'	mRNA	-0.541997	0.000511	21.29	19.54	15.96	13.61	20.415	14.785	1.38079
1317	'SLC31A1'	mRNA	-0.500698	0.000501	27.84	27.31	21.2	18.76	27.575	19.98	1.38013
26953	'RANBP6'	mRNA	-0.525789	0.000296	30.24	28.64	21.54	21.14	29.44	21.34	1.37957
9052	'GPRC5A'	mRNA	-0.501305	0.000105	42.97	39.87	33.46	26.62	41.42	30.04	1.37883
54726	'OTUD4'	mRNA	-0.522044	2.49e-05	37.13	34.14	28.03	23.87	35.635	25.95	1.37322
22903	'BTBD3'	mRNA	-0.503054	0.00246232	23.49	20.74	16.28	15.94	22.115	16.11	1.37275
8445	'DYRK2'	mRNA	-0.491857	0.00115354	15.45	14.29	11.89	9.81	14.87	10.85	1.37051
5495	'PPM1B'	mRNA	-0.398918	0.0292565	32.88	30.25	23.35	22.74	31.565	23.045	1.36971
144108	'SPTY2D1'	mRNA	-0.486762	0.00192874	19.51	18.32	14.55	13.11	18.915	13.83	1.36768
3576	'CXCL8'	mRNA	-0.486206	0.00613581	165.06	184.21	115.83	139.63	174.635	127.73	1.36722
5824	'PEX19'	mRNA	-0.485611	0.00623664	23.74	24.65	18.38	17.07	24.195	17.725	1.36502
54107	'POLE3'	mRNA	-0.483843	0.000421	87	84.59	62.09	63.68	85.795	62.885	1.36432
5597	'MAPK6'	mRNA	-0.486545	0.000551	38.79	36.49	26.88	28.32	37.64	27.6	1.36377
8202	'NCOA3'	mRNA	-0.484722	0.0167772	11.29	9.93	8.85	6.71	10.61	7.78	1.36375
80829	'ZFP91'	mRNA	-0.482553	5.32e-05	45.61	41.82	34.25	29.88	43.715	32.065	1.36332
8864	'PER2'	mRNA	-0.476915	0.0486018	8.41	7.48	6.2	5.46	7.945	5.83	1.36278
54566	'EPB41L4B'	mRNA	-0.477163	0.00341558	29.63	25.64	20.62	19.96	27.635	20.29	1.362
1073	'CFL2'	mRNA	-0.481926	0.00143806	37.98	38.16	28.59	27.35	38.07	27.97	1.3611
51633	'OTUD6B'	mRNA	-0.474118	0.0147893	26.98	28.34	19.82	20.94	27.66	20.38	1.35721
54014	'BRWD1'	mRNA	-0.365917	0.00692557	40.69	39.22	30.7	28.23	39.955	29.465	1.35602
83786	'FRMD8'	mRNA	-0.477248	0.000187	58.73	54.9	45.07	38.79	56.815	41.93	1.355
7037	'TFRC'	mRNA	-0.467503	9.71e-07	187.13	170.5	135.35	128.6	178.815	131.975	1.35492
81491	'GPR63'	mRNA	-0.47818	0.0401571	10.13	8.7	7.56	6.34	9.415	6.95	1.35468
8545	'CGGBP1'	mRNA	-0.467462	0.00203708	29.46	27.64	21.09	21.13	28.55	21.11	1.35244
6389	'SDHA'	mRNA	-0.472814	1.1e-06	251.7	238.14	190.57	171.72	244.92	181.145	1.35207
134553	'C5orf24'	mRNA	-0.48054	0.000135	44.21	39.08	31.29	30.34	41.645	30.815	1.35145
5326	'PLAGL2'	mRNA	-0.472405	0.0118009	16.18	14.57	12.57	10.19	15.375	11.38	1.35105
51013	'EXOSC1'	mRNA	-0.48026	0.0335004	54.9	57.49	40.53	42.77	56.195	41.65	1.34922
54433	'GAR1'	mRNA	-0.480562	0.015484	96.43	88.25	67.94	69.02	92.34	68.48	1.34842
6653	'SORL1'	mRNA	-0.466272	0.0160811	16.2	12.33	11.97	9.19	14.265	10.58	1.3483
3911	'LAMA5'	mRNA	-0.472188	0.00102636	22.35	20.27	17.86	13.76	21.31	15.81	1.34788
84901	'NFATC2IP'	mRNA	-0.464192	0.00292997	38.09	31.25	27.55	23.91	34.67	25.73	1.34745
2790	'GNG10'	mRNA	-0.473717	0.00603868	117.71	127.13	89.36	92.4	122.42	90.88	1.34705
55527	'FEM1A'	mRNA	-0.466253	0.00381156	11.53	11.76	9.31	7.98	11.645	8.645	1.34702
146223	'CMTM4'	mRNA	-0.466822	0.000203	39	35.51	29.48	25.88	37.255	27.68	1.34592
57542	'KLHL42'	mRNA	-0.455818	0.00121007	24.3	21.81	17.97	16.29	23.055	17.13	1.34588
54813	'KLHL28'	mRNA	-0.836271	0.000217	9.68	6.68	6.81	5.37	8.18	6.09	1.34319
2150	'F2RL1'	mRNA	-0.459328	3.11e-05	141.15	133.58	102.89	101.8	137.365	102.345	1.34218
11057	'ABHD2'	mRNA	-0.433089	0.00968888	22.03	18.42	16.89	13.25	20.225	15.07	1.34207
84641	'MFSD14B'	mRNA	-0.471872	0.000402	62.06	54.93	45.31	41.9	58.495	43.605	1.34147
3638	'INSIG1'	mRNA	-0.456055	5.87e-06	265.25	254.31	193.67	193.64	259.78	193.655	1.34146
3207	'HOXA11'	mRNA	-0.457583	0.0176575	32.47	29.91	23.04	23.47	31.19	23.255	1.34122
4215	'MAP3K3'	mRNA	-0.531434	0.0254628	10.44	10.01	8.33	6.92	10.225	7.625	1.34098
83666	'PARP9'	mRNA	-0.415861	0.0350683	21.46	20.38	16.71	14.51	20.92	15.61	1.34017
57678	'GPAM'	mRNA	-0.454985	0.00629599	15.6	14.95	11.81	11	15.275	11.405	1.33932
9650	'MTFR1'	mRNA	-0.455869	0.0146536	33.96	33.5	25.15	25.27	33.73	25.21	1.33796
3673	'ITGA2'	mRNA	-0.454551	0.000645	35.86	31.54	27.72	22.7	33.7	25.21	1.33677
2012	'EMP1'	mRNA	-0.426994	0.000102	110.93	106.38	83.8	78.9	108.655	81.35	1.33565
377	'ARF3'	mRNA	-0.476029	1.37e-06	209.09	218.26	166.25	153.93	213.675	160.09	1.33472
7162	'TPBG'	mRNA	-0.440148	0.0480326	22.38	22.24	18	15.48	22.31	16.74	1.33274
64965	'MRPS9'	mRNA	-0.452534	0.00889354	83.09	76.66	60.3	59.73	79.875	60.015	1.33092
64795	'RMND5A'	mRNA	-0.446112	0.000103	46.05	43.76	35.37	32.15	44.905	33.76	1.33012
134353	'LSM11'	mRNA	-0.446558	0.04405	10.14	9.29	8.03	6.59	9.715	7.31	1.329
339983	'NAT8L'	mRNA	-0.449737	0.0216279	19.08	17.12	15.67	11.57	18.1	13.62	1.32893
7844	'RNF103'	mRNA	-0.437836	0.0341981	25.28	23.25	19.07	17.46	24.265	18.265	1.3285
23603	'CORO1C'	mRNA	-0.445118	0.000137	98.55	91.84	77.91	65.48	95.195	71.695	1.32778
4238	'MFAP3'	mRNA	-0.451999	0.010025	20.12	17.62	14.86	13.57	18.87	14.215	1.32747
1999	'ELF3'	mRNA	-0.567545	0.000197	45.46	38.59	33.26	30.11	42.025	31.685	1.32634
51099	'ABHD5'	mRNA	-0.524656	0.0243725	18.91	22.54	15.92	15.34	20.725	15.63	1.32598
143384	'CACUL1'	mRNA	-0.440582	0.000428	22.53	20.3	17.2	15.11	21.415	16.155	1.3256
80148	'SLC66A2'	mRNA	-0.45115	0.0250808	33.65	37.97	28.66	25.39	35.81	27.025	1.32507
255743	'NPNT'	mRNA	-0.440782	0.0102416	22.1	20.46	16.62	15.54	21.28	16.08	1.32338
2644	'GCHFR'	mRNA	-0.461513	0.0228947	171.32	181.41	131.4	135.4	176.365	133.4	1.32208
64145	'RBSN'	mRNA	-0.433126	0.0179132	14.85	13.66	11.61	9.96	14.255	10.785	1.32174
57669	'EPB41L5'	mRNA	-0.424111	0.0399761	11.91	12.33	9.15	9.21	12.12	9.18	1.32026
151987	'PPP4R2'	mRNA	-0.431818	0.00063	52.79	50.98	39.01	39.71	51.885	39.36	1.31822
148867	'SLC30A7'	mRNA	-0.529893	0.000745	18.26	15.02	15.05	10.25	16.64	12.65	1.31542
81565	'NDEL1'	mRNA	-0.429273	0.0201182	42.81	37.99	31.26	30.36	40.4	30.81	1.31126
9690	'UBE3C'	mRNA	-0.421097	1.97e-05	195.03	176.36	149.24	134.34	185.695	141.79	1.30965
7327	'UBE2G2'	mRNA	-0.437537	0.000912	73	65.08	56.92	48.6	69.04	52.76	1.30857
8204	'NRIP1'	mRNA	-0.420739	0.0111582	16.05	14.07	11.88	11.14	15.06	11.51	1.30843
51727	'CMPK1'	mRNA	-0.420891	0.00163468	76.95	74.69	57.49	58.49	75.82	57.99	1.30747
9169	'SCAF11'	mRNA	-0.382342	0.00109095	45.5	41.64	35.41	31.24	43.57	33.325	1.30743
7706	'TRIM25'	mRNA	-0.422422	0.000926	69.75	60.55	54.44	45.24	65.15	49.84	1.30718
64430	'PCNX4'	mRNA	-0.462348	0.00785565	16.59	17.4	13.85	12.17	16.995	13.01	1.3063
80311	'KLHL15'	mRNA	-0.417711	0.0487438	12.74	10.89	9.2	8.89	11.815	9.045	1.30625
23243	'ANKRD28'	mRNA	-0.399898	0.00522806	33.38	30.09	25.92	22.71	31.735	24.315	1.30516
55771	'PRR11'	mRNA	-0.394217	0.00383293	38.77	34.99	30.42	26.11	36.88	28.265	1.30479
266977	'ADGRF1'	mRNA	-0.382729	0.00449117	45.71	40.87	34.49	31.87	43.29	33.18	1.3047
51714	'SELENOT'	mRNA	-0.41497	0.0131414	52.25	55.92	39.57	43.43	54.085	41.5	1.30325
54733	'SLC35F2'	mRNA	-0.416778	0.0112795	47.14	41.96	34.84	33.54	44.55	34.19	1.30301
80335	'WDR82'	mRNA	-0.415841	0.000119	95.97	91.36	75.15	68.7	93.665	71.925	1.30226
113763	'ZBED6CL'	mRNA	-0.417784	0.0117794	40.03	38.28	31.25	28.89	39.155	30.07	1.30213
5062	'PAK2'	mRNA	-0.413865	0.00322035	29.4	27.37	23.03	20.64	28.385	21.835	1.29998
1825	'DSC3'	mRNA	-0.412194	0.00102413	36.32	32.66	28.29	24.78	34.49	26.535	1.29979
6856	'SYPL1'	mRNA	-0.414674	0.00125911	138.04	135.1	103.84	106.38	136.57	105.11	1.29931
8538	'BARX2'	mRNA	-0.429412	0.048766	40.09	40.32	32.88	29.07	40.205	30.975	1.29798
56681	'SAR1A'	mRNA	-0.408755	0.00148252	39.25	38.66	30.15	29.88	38.955	30.015	1.29785
2707	'GJB3'	mRNA	-0.436612	0.0172231	44.29	43.1	34.65	32.69	43.695	33.67	1.29774
124540	'MSI2'	mRNA	-0.357877	0.0165988	30.61	29.21	24.22	21.88	29.91	23.05	1.29761
9123	'SLC16A3'	mRNA	-0.424039	0.0384813	32.79	34.45	27.45	24.44	33.62	25.945	1.29582
80146	'UXS1'	mRNA	-0.410565	0.0474119	41	40	31.18	31.33	40.5	31.255	1.29579
10611	'PDLIM5'	mRNA	-0.386419	0.00482966	41.41	36.8	29.73	30.64	39.105	30.185	1.29551
254427	'PROSER2'	mRNA	-0.409318	0.0167772	31.31	30.75	24.81	23.21	31.03	24.01	1.29238
1515	'CTSV'	mRNA	-0.401516	0.0367842	25.07	26.4	19.14	20.7	25.735	19.92	1.29192
55252	'ASXL2'	mRNA	-0.406379	0.0396607	10.01	8.11	7.76	6.27	9.06	7.015	1.29152
65056	'GPBP1'	mRNA	-0.399747	0.00147685	65.61	64.6	50.08	50.76	65.105	50.42	1.29125
7851	'MALL'	mRNA	-0.404588	0.00029	215.15	191.25	162.02	152.94	203.2	157.48	1.29032
56938	'ARNTL2'	mRNA	-0.402544	0.00132988	42	44.01	35.34	31.36	43.005	33.35	1.28951
283373	'ANKRD52'	mRNA	-0.403654	0.0105	31.24	27.09	25.6	19.66	29.165	22.63	1.28878
4775	'NFATC3'	mRNA	-0.400524	0.0245575	17.14	15.23	13.33	11.79	16.185	12.56	1.28861
7280	'TUBB2A'	mRNA	-0.40726	0.00423658	118.31	120.09	96.3	88.76	119.2	92.53	1.28823
23473	'CAPN7'	mRNA	-0.391448	0.0340054	24.88	25.21	19.38	19.54	25.045	19.46	1.287
57380	'MRS2'	mRNA	-0.445678	0.00238783	51.98	49.27	38.98	39.78	50.625	39.38	1.28555
23369	'PUM2'	mRNA	-0.424285	0.00282966	25.76	24.49	20.67	18.5	25.125	19.585	1.28287
23400	'ATP13A2'	mRNA	-0.392893	0.00889354	43.33	39.09	34.4	29.88	41.21	32.14	1.2822
7905	'REEP5'	mRNA	-0.387475	0.0266543	42.53	42.31	32.53	33.77	42.42	33.15	1.27964
116064	'LRRC58'	mRNA	-0.387037	0.000892	44.11	40.6	33.95	32.31	42.355	33.13	1.27845
905	'CCNT2'	mRNA	-0.391977	0.0354095	19.18	16.86	15.02	13.18	18.02	14.1	1.27801
23231	'SEL1L3'	mRNA	-0.387642	0.0172042	29.19	27.19	22.42	21.71	28.19	22.065	1.27759
85463	'ZC3H12C'	mRNA	-0.394741	0.0250808	11.53	11.16	9.48	8.29	11.345	8.885	1.27687
4940	'OAS3'	mRNA	-0.388662	0.0112795	34.55	30.22	28.07	22.66	32.385	25.365	1.27676
246243	'RNASEH1'	mRNA	-0.393498	0.0479396	18.76	19.87	16.77	13.49	19.315	15.13	1.2766
8795	'TNFRSF10B'	mRNA	-0.385217	0.00252771	85.26	74.92	67.29	58.34	80.09	62.815	1.27501
142891	'SAMD8'	mRNA	-0.380557	0.0212892	20.42	17.93	15.67	14.44	19.175	15.055	1.27366
83596	'BCL2L12'	mRNA	-0.40454	0.0231351	107.83	111.24	85.9	86.16	109.535	86.03	1.27322
26994	'RNF11'	mRNA	-0.381299	0.00502544	80.77	75.23	60.86	61.73	78	61.295	1.27253
64761	'PARP12'	mRNA	-0.38938	0.021453	49.8	43.77	40.23	33.33	46.785	36.78	1.27202
56894	'AGPAT3'	mRNA	-0.372072	0.0243164	21.95	20.29	17.78	15.43	21.12	16.605	1.27191
127933	'UHMK1'	mRNA	-0.378169	0.000884	63.32	56.99	50.23	44.42	60.155	47.325	1.2711
6574	'SLC20A1'	mRNA	-0.38119	0.00736903	60.78	54.75	48.05	42.88	57.765	45.465	1.27054
6745	'SSR1'	mRNA	-0.378174	0.00102413	44.91	46.07	36.38	35.25	45.49	35.815	1.27014
9728	'SECISBP2L'	mRNA	-0.380715	0.0182467	18.5	17.41	14.9	13.38	17.955	14.14	1.2698
144404	'TMEM120B'	mRNA	-0.416455	0.00397619	27.79	27.21	22.15	21.18	27.5	21.665	1.26933
206358	'SLC36A1'	mRNA	-0.4731	0.0383914	12.53	11.18	10.26	8.42	11.855	9.34	1.26927
84919	'PPP1R15B'	mRNA	-0.381137	0.00383293	55.66	51.58	46.17	38.37	53.62	42.27	1.26851
57179	'KIAA1191'	mRNA	-0.386526	0.00111736	127.11	116.22	98.83	93.28	121.665	96.055	1.26662
3213	'HOXB3'	mRNA	-0.416422	0.0270804	52.05	46.18	43.59	33.99	49.115	38.79	1.26618
23517	'MTREX'	mRNA	-0.373745	0.00623664	62.41	62.86	49.22	49.75	62.635	49.485	1.26574
3206	'HOXA10'	mRNA	-0.37301	0.0249806	60.26	54.46	45.03	45.66	57.36	45.345	1.26497
9429	'ABCG2'	mRNA	-0.373462	0.0110705	54.89	53.73	42.22	43.67	54.31	42.945	1.26464
51372	'TMA7'	mRNA	-0.41623	0.0239411	564.41	635.83	473.11	476.01	600.12	474.56	1.26458
23353	'SUN1'	mRNA	-0.367674	0.00775469	74.18	66.68	61.48	49.96	70.43	55.72	1.264
57590	'WDFY1'	mRNA	-0.372327	0.0106356	36.64	34.92	29.37	27.26	35.78	28.315	1.26364
56882	'CDC42SE1'	mRNA	-0.370024	0.0131414	55.31	54.03	45.41	41.23	54.67	43.32	1.262
55186	'SLC25A36'	mRNA	-0.367696	0.00563083	48.67	47.03	38.29	37.57	47.85	37.93	1.26153
55905	'RNF114'	mRNA	-0.372561	0.0213225	57.06	54.31	46.07	42.24	55.685	44.155	1.26113
10491	'CRTAP'	mRNA	-0.389124	0.012186	35.19	35.82	30.18	26.18	35.505	28.18	1.25994
894	'CCND2'	mRNA	-0.364602	0.0105949	147.26	114.8	109.69	98.4	131.03	104.045	1.25936
146909	'KIF18B'	mRNA	-0.372794	0.0107953	42.97	39.63	35.1	30.6	41.3	32.85	1.25723
22931	'RAB18'	mRNA	-0.362128	0.0162522	41.74	43.04	33.34	34.13	42.39	33.735	1.25656
813	'CALU'	mRNA	-0.361803	0.00151292	94.01	85.6	73.64	69.56	89.805	71.6	1.25426
57679	'ALS2'	mRNA	-0.440837	0.00239041	30.12	28.33	23.53	23.08	29.225	23.305	1.25402
6526	'SLC5A3'	mRNA	-0.357138	0.0163979	19.43	16.77	15.41	13.51	18.1	14.46	1.25173
57509	'MTUS1'	mRNA	-0.36145	0.027314	31.49	28.56	23.85	24.15	30.025	24	1.25104
203547	'VMA21'	mRNA	-0.356564	0.0289949	31.46	28.21	24.96	22.75	29.835	23.855	1.25068
7296	'TXNRD1'	mRNA	-0.360954	0.000312	439.45	431.9	350.92	346.22	435.675	348.57	1.24989
23053	'ZSWIM8'	mRNA	-0.348685	0.0399406	21.69	19.94	17.23	16.13	20.815	16.68	1.2479
54704	'PDP1'	mRNA	-0.354119	0.00520182	102.9	91.49	77.57	78.27	97.195	77.92	1.24737
80067	'DCAF17'	mRNA	-0.510859	0.0268275	10.92	10.25	9.51	7.47	10.585	8.49	1.24676
94081	'SFXN1'	mRNA	-0.343506	0.00644397	106.45	111.81	96.95	78.13	109.13	87.54	1.24663
55720	'TSR1'	mRNA	-0.349498	0.00179615	114.75	106.12	92.08	85.47	110.435	88.775	1.24399
4097	'MAFG'	mRNA	-0.35135	0.0395843	27.33	25.01	22.58	19.54	26.17	21.06	1.24264
1969	'EPHA2'	mRNA	-0.350725	0.00498414	128.99	122.7	111.33	91.25	125.845	101.29	1.24242
9926	'LPGAT1'	mRNA	-0.390808	0.00316507	29.91	27.59	24.05	22.28	28.75	23.165	1.2411
10723	'SLC12A7'	mRNA	-0.344837	0.02307	49.17	41.88	39.52	33.93	45.525	36.725	1.23962
375035	'SFT2D2'	mRNA	-0.344435	0.0319367	20.52	18.88	17.74	14.09	19.7	15.915	1.23783
79989	'TTC26'	mRNA	-0.432397	0.0247407	20.16	18.58	16.48	14.85	19.37	15.665	1.23651
1054	'CEBPG'	mRNA	-0.339745	0.0220064	56.59	50.42	44.42	42.15	53.505	43.285	1.23611
1027	'CDKN1B'	mRNA	-0.340552	0.019253	126.03	126.69	99.92	104.57	126.36	102.245	1.23586
6996	'TDG'	mRNA	-0.338859	0.0330857	55.42	53.58	43.93	44.3	54.5	44.115	1.23541
23082	'PPRC1'	mRNA	-0.340129	0.0398056	37.81	33.15	31.32	26.17	35.48	28.745	1.2343
5610	'EIF2AK2'	mRNA	-0.315963	0.0203808	28.2	26.37	23.4	20.82	27.285	22.11	1.23406
7003	'TEAD1'	mRNA	-0.338025	0.0166718	61.43	53.07	51.34	41.51	57.25	46.425	1.23317
7572	'ZNF24'	mRNA	-0.332721	0.0146044	41.24	38.1	32.58	31.76	39.67	32.17	1.23314
54880	'BCOR'	mRNA	-0.334509	0.0482749	29.7	26.12	24.8	20.48	27.91	22.64	1.23277
5947	'RBP1'	mRNA	-0.37199	0.00417206	525.59	504.19	421.43	416.57	514.89	419	1.22885
283464	'GXYLT1'	mRNA	-0.332143	0.0364959	22.94	20.91	18.94	16.75	21.925	17.845	1.22864
253943	'YTHDF3'	mRNA	-0.32657	0.0401571	43.68	37.22	33.83	32.14	40.45	32.985	1.22631
9329	'GTF3C4'	mRNA	-0.329305	0.015484	30.93	29.17	26.21	22.8	30.05	24.505	1.22628
93487	'MAPK1IP1L'	mRNA	-0.381747	0.00757356	57.38	54.94	53.76	37.88	56.16	45.82	1.22567
55738	'ARFGAP1'	mRNA	-0.330443	0.0455486	50.16	52.32	44.07	39.61	51.24	41.84	1.22467
55970	'GNG12'	mRNA	-0.322434	0.0319367	58.19	52.76	44.8	45.84	55.475	45.32	1.22407
57459	'GATAD2B'	mRNA	-0.415531	0.0348084	20.02	16.46	17.62	12.23	18.24	14.925	1.22211
445	'ASS1'	mRNA	-0.331066	0.0176575	188.88	192.93	160.75	152.04	190.905	156.395	1.22066
51164	'DCTN4'	mRNA	-0.326616	0.0246008	54.8	51.05	45.55	41.29	52.925	43.42	1.21891
3856	'KRT8'	mRNA	-0.32413	0.00152162	5343.02	5336.78	4416.68	4349.38	5339.9	4383.03	1.21831
5861	'RAB1A'	mRNA	-0.319573	0.0112024	146.03	135.84	120.17	111.48	140.935	115.825	1.21679
9043	'SPAG9'	mRNA	-0.313598	0.0451563	32.39	30.1	28.29	23.11	31.245	25.7	1.21576
3875	'KRT18'	mRNA	-0.320552	0.000744	3738.36	3440.7	3070.34	2847.58	3589.53	2958.96	1.21311
94239	'H2AZ2'	mRNA	-0.318046	0.0130367	127.54	134.44	111.35	104.68	130.99	108.015	1.2127
7763	'ZFAND5'	mRNA	-0.308236	0.00933213	83.07	77.56	67.64	64.83	80.315	66.235	1.21258
9474	'ATG5'	mRNA	-0.431124	0.0190303	35.66	39.05	30.44	31.2	37.355	30.82	1.21204
26528	'DAZAP1'	mRNA	-0.316357	0.00689071	229.96	215.02	192.45	174.74	222.49	183.595	1.21185
26136	'TES'	mRNA	-0.314504	0.0344912	87.82	90.48	75	72.2	89.15	73.6	1.21128
90411	'MCFD2'	mRNA	-0.308041	0.0320896	66.35	64.53	53.81	54.28	65.44	54.045	1.21084
79718	'TBL1XR1'	mRNA	-0.313142	0.0130346	50.2	47.85	41.48	39.62	49.025	40.55	1.209
5870	'RAB6A'	mRNA	-0.301195	0.0264275	92.05	85.67	74.18	72.82	88.86	73.5	1.20898
1824	'DSC2'	mRNA	-0.310042	0.0311762	41.78	40.21	35.08	33.07	40.995	34.075	1.20308
114049	'BUD23'	mRNA	-0.310082	0.0227	292.75	290.52	251.46	233.44	291.635	242.45	1.20287
928	'CD9'	mRNA	-0.303131	0.0283183	492.39	495.85	406.92	418.94	494.12	412.93	1.19662
652	'BMP4'	mRNA	-0.304299	0.00286466	783.96	746.95	664.61	617.53	765.455	641.07	1.19403
1595	'CYP51A1'	mRNA	-0.290415	0.0341981	99.82	99.13	86.14	80.65	99.475	83.395	1.19282
10253	'SPRY2'	mRNA	-0.290519	0.024243	172.58	164.86	145.13	138.07	168.72	141.6	1.19153
5954	'RCN1'	mRNA	-0.283518	0.0378913	153.58	147.94	128.67	125.41	150.76	127.04	1.18671
1026	'CDKN1A'	mRNA	-0.285497	0.0239411	218.29	214.29	187.62	177.03	216.29	182.325	1.18629
80218	'NAA50'	mRNA	-0.278747	0.0148708	123.63	117.85	104.55	99.17	120.74	101.86	1.18535
55233	'MOB1A'	mRNA	-0.277982	0.0296923	100.81	97.76	84.55	83.11	99.285	83.83	1.18436
5066	'PAM'	mRNA	-0.271187	0.0341981	130.67	123.46	113.83	100.92	127.065	107.375	1.18338
196	'AHR'	mRNA	-0.276257	0.0409781	53.86	53.16	47.03	43.49	53.51	45.26	1.18228
3838	'KPNA2'	mRNA	-0.276311	0.0239411	618.13	580.95	504.35	511.01	599.54	507.68	1.18094
10015	'PDCD6IP'	mRNA	-0.296044	0.0244614	60.55	57.27	50.54	49.37	58.91	49.955	1.17926
26057	'ANKRD17'	mRNA	-0.304433	0.0425595	51.18	42.08	42.01	37.44	46.63	39.725	1.17382
26036	'ZNF451'	mRNA	-0.347749	0.0368225	21.13	19.06	17.91	16.5	20.095	17.205	1.16797
5599	'MAPK8'	mRNA	-0.405553	0.0141321	28.93	27.73	26.04	22.5	28.33	24.27	1.16728
10892	'MALT1'	mRNA	-0.422263	0.000448	38.79	37.18	35.32	30.46	37.985	32.89	1.15491
1525	'CXADR'	mRNA	-0.251427	0.0472589	142.11	129.01	129.1	113.55	135.56	121.325	1.11733
117247	'SLC16A10'	mRNA	-0.614024	0.0318267	7.27	7.11	7.29	5.81	7.19	6.55	1.09771
158234	'TRMT10B'	mRNA	-0.484638	0.0493262	10.47	10.18	11.56	7.52	10.325	9.54	1.08229
153768	'PRELID2'	mRNA	-0.670318	0.000422	19.1	19.72	19.96	19.63	19.41	19.795	0.980551
